# Supplementary material for: Seasonal and latitudinal variations in sea ice algae deposition in the Northern Bering and Chukchi Seas determined by algal biomarkers
Source: PLoS One. 2020 Apr 22;15(4):e0231178. doi: 10.1371/journal.pone.0231178 (PMC7176078; doi:10.1371/journal.pone.0231178)
Supplement: S1 Table — Summary of surface sediment sample station names and coordinates (latitude/longitude), dates and cruises collected, TOC (%), and HBI biomarker concentrations including IP25 (μg/g TOC), HBI II (μg/g TOC) and HBI III (μg/g TOC) along with H-Print (%) values. (XLSX) [file pone.0231178.s001.xlsx]

## Sheet: Sheet1
Station Name	Cruise	Date	Latitude (°N)	Longitude (°W)	TOC (%)	IP25 (µg/g TOC)	HBI III (µg/g TOC)	HBI II (µg/g TOC)	H-Print (%)
CBL11	HLY12-01	2012-08-13	72.105	-165.434	0.84	2.30225	5.70496	9.98316	59.5
H24	HLY12-01	2012-08-13	71.625	-164.79	0.35	4.98589	10.5446	21.6794	55.6
H10	HLY12-01	2012-08-14	72.298	-164.253	1.17	2.11421	2.43178	9.46843	40.1
H21	HLY12-01	2012-08-14	72.52	-164.727	1.72	2.48051	10.231	11.1321	70.5
H30	HLY12-01	2012-08-14	72.741	-163.673	1.61	2.65374	4.15516	11.2865	48.5
H6	HLY12-01	2012-08-16	72.164	-163.603	0.74	3.83563	6.57124	16.7146	50.3
H8	HLY12-01	2012-08-16	72.373	-163.067	0.92	5.18107	6.18154	21.0643	42.5
H14	HLY12-01	2012-08-17	72.409	-161.252	1.59	2.249	4.01746	8.84245	53
H4	HLY12-01	2012-08-17	72.537	-162.248	1.02	3.55366	6.6763	14.9004	53.3
H2	HLY12-01	2012-08-18	72.226	-162.115	0.25	2.00527	3.21015	8.95055	48.3
H3	HLY12-01	2012-08-18	71.873	-162.028	0.55	5.34959	6.18412	23.052	40.8
H5	HLY12-01	2012-08-18	72.091	-161.742	0.31	2.87388	2.06444	12.7576	29.6
H1	HLY12-01	2012-08-19	71.652	-162.633	1.05	3.52403	6.7338	16.3482	52.1
H19	HLY12-01	2012-08-19	71.713	-161.552	1.13	2.52003	3.35103	9.98278	45.5
H16	HLY12-01	2012-08-20	71.909	-160.926	0.67	5.86522	16.8474	25.2349	63.2
H20	HLY12-01	2012-08-20	72.152	-159.949	1.01	2.03665	2.47207	8.12283	43.2
H32	HLY12-01	2012-08-21	71.782	-158.987	1.36	3.19123	3.59437	11.8995	42.4
H26/CBL14	HLY12-01	2012-08-23	71.373	-159.414	1.19	3.81907	4.2492	15.9653	40.3
H38	HLY12-01	2012-08-23	71.611	-159.36	1.15	2.40932	3.41437	10.6594	45.4
CBL15	HLY12-01	2012-08-24	71.722	-160.701	1.42	3.06414	4.27719	12.6323	46.1
H37	HLY12-01	2012-08-24	71.547	-160.671	1.19	3.39041	5.29384	15.3784	47.4
CBL11	HLY13-01	2013-08-02	72.103	-165.456	NA	NA	NA	NA	58.6
UTX1	HLY13-01	2013-08-04	72.062	-164.131	NA	NA	NA	NA	55.2
H17	HLY13-01	2013-08-04	71.991	-163.383	0.44	3.95733	5.07657	15.711	44.6
H7	HLY13-01	2013-08-04	72.115	-162.724	0.53	4.77472	6.68743	21.6488	44.7
HS3	HLY13-01	2013-08-05	71.933	-162.668	0.46	3.91904	5.58864	17.7702	45.1
UTX8	HLY13-01	2013-08-05	71.726	-163.456	0.45	4.48965	5.74311	21.605	41.5
CBL13	HLY13-01	2013-08-06	71.298	-161.689	1.48	3.3368	5.94399	14.8914	50.9
H109	HLY13-01	2013-08-07	71.5	-159.512	1.3	4.20957	5.24198	16.5055	44.1
H111	HLY13-01	2013-08-07	71.242	-158.891	1.38	3.25681	4.58286	17.3881	42.1
H108	HLY13-01	2013-08-07	71.611	-159.378	1.29	3.36418	3.79987	14.2288	40.5
BARC6	HLY13-01	2013-08-08	71.46	-157.583	1.62	2.43255	6.79036	14.0568	57.7
BARC9	HLY13-01	2013-08-08	71.58	-157.841	1.05	3.39621	4.42349	14.8665	43.5
BARC2	HLY13-01	2013-08-08	71.29	-157.248	0.69	1.77635	3.49417	12.5447	45.4
BARC1	HLY13-01	2013-08-08	71.25	-157.169	0.45	2.21106	2.78952	15.655	34.7
BARC4	HLY13-01	2013-08-08	71.37	-157.419	0.41	2.76713	6.49974	18.0309	51.3
BARC5	HLY13-01	2013-08-08	71.413	-157.498	1.65	2.13916	5.336	13.6465	53.2
BARC8	HLY13-01	2013-08-08	71.54	-157.749	1.25	4.81083	6.18527	22.5721	42
CBL15	HLY13-01	2013-08-09	71.727	-160.718	1.16	2.97255	3.45031	11.8899	42
BARC10	HLY13-01	2013-08-09	71.62	-157.931	1.01	3.78265	4.48303	14.9155	42.8
H29	HLY13-01	2013-08-09	71.929	-158.328	1.28	3.3033	0.532354	11.858	9.7
H106	HLY13-01	2013-08-09	71.759	-158.603	1.4	3.18019	3.51943	12.3896	41.3
H107	HLY13-01	2013-08-10	71.691	-159.872	1.28	2.98955	3.42815	12.9112	40.6
H33	HLY13-01	2013-08-10	71.823	-159.772	1.12	1.95722	1.89779	6.989	39.4
H38	HLY13-01	2013-08-10	71.6109	-159.36	NA	NA	NA	NA	37.4
H20	HLY13-01	2013-08-10	72.1524	-159.949	1.28	2.93811	4.35218	12.3453	47.3
H34	HLY13-01	2013-08-11	71.987	-160.404	0.59	3.80963	2.86187	17.7659	29.8
H28	HLY13-01	2013-08-11	72.401	-159.346	1.4	3.82308	3.69653	13.4331	39.5
H15	HLY13-01	2013-08-11	72.446	-160.379	1.43	2.14454	2.69583	7.9115	45.2
H27	HLY13-01	2013-08-11	72.8551	-161.217	1.12	4.60162	5.61912	20.5692	41.6
H28	HLY13-01	2013-08-11	72.4006	-159.346	1.4	2.82187	3.32241	11.0099	42.8
H27	HLY13-01	2013-08-11	72.855	-161.217	1.12	4.58669	5.64622	21.7214	40.8
H9	HLY13-01	2013-08-11	72.219	-160.873	0.44	5.5934	5.11713	23.8923	35.4
H15	HLY13-01	2013-08-11	72.446	-160.379	1.43	2.27243	1.8141	7.92825	35.2
H34	HLY13-01	2013-08-11	71.9874	-160.404	0.59	5.66069	5.11235	21.3584	36.9
H102	HLY13-01	2013-08-13	72.203	-158.409	1.25	5.544	3.69472	17.6844	32.3
H102	HLY13-01	2013-08-13	72.203	-158.409	1.25	5.076	3.45237	20.3867	29.8
UTBS2	SWL14	2014-07-16	64.6815	-169.1	0.18	0.604611	5.55487	3.34652	82.2
UTN1	SWL14	2014-07-17	66.7115	-168.399	1.09	0.531631	3.26345	4.78537	68.3
UTN7	SWL14	2014-07-17	68.0002	-168.931	1.37	0.350514	6.85755	2.67592	88.6
UTN4	SWL14	2014-07-17	67.5014	-168.904	1.03	0.472992	11.3286	3.38663	90.9
UTN2	SWL14	2014-07-17	67.0501	-168.729	0.74	0.392744	6.40585	3.70945	84.6
UTN6	SWL14	2014-07-17	67.7413	-168.44	1.18	0.384538	5.9483	2.82091	86.4
UTN3	SWL14	2014-07-17	67.3297	-168.909	0.85	0.311949	7.67263	2.90047	89.4
SEC6	SWL14	2014-07-18	68.1852	-167.307	0.64	0.893383	4.02529	6.14496	66
SEC8	SWL14	2014-07-18	68.3	-166.936	0.62	1.95571	3.1517	13.3657	41.1
SEC7	SWL14	2014-07-18	68.2421	-167.122	0.68	1.51025	3.84087	10.6112	51.9
SEC3	SWL14	2014-07-18	67.8979	-168.234	1.13	3.73872	69.7267	25.6082	89
SEC4	SWL14	2014-07-18	68.0124	-167.869	0.65	5.41532	61.7808	39.588	82.5
SEC2	SWL14	2014-07-18	67.7828	-168.601	1.22	2.81978	22.5421	18.2908	78.3
DBO4.3	SWL14	2014-07-20	71.2326	-162.635	1.13	2.4466	5.131	11.4921	54.2
DBO4.2	SWL14	2014-07-20	71.1036	-162.264	0.81	2.1446	5.8464	10.7192	59.6
DBO4.1	SWL14	2014-07-20	70.9728	-161.901	0.39	2.43141	5.35095	13.1463	53
DBO4.6	SWL14	2014-07-21	71.6182	-163.771	0.92	3.61468	6.93806	16.5726	52.4
DBO4.5	SWL14	2014-07-21	71.4898	-163.388	0.96	3.3951	5.9519	15.0026	50.7
DBO4.4	SWL14	2014-07-21	71.3618	-163.008	1.72	4.63595	10.5185	21.4894	56.3
BARC3	SWL14	2014-07-22	71.3305	-157.317	0.44	1.70381	3.88655	11.5715	49.8
BARC4	SWL14	2014-07-23	71.3575	-157.357	0.34	2.16523	3.59937	14.3786	42.4
BARC5	SWL14	2014-07-23	71.3992	-157.465	0.5	1.86362	4.66288	11.1418	54.4
SLIP2	SWL15	2015-07-14	62.0498	-175.21	1.18	3.98058	89.2706	16.2798	93.3
SLIP3	SWL15	2015-07-14	62.39	-174.57	0.91	12.1106	15.4003	84.5313	35.2
UTBS5	SWL15	2015-07-15	64.6722	-169.923	0.26	0.56209	8.68991	7.28469	80.1
SLIP4	SWL15	2015-07-15	63.0295	-173.461	1.48	0.459174	5.5305	2.67988	85.4
UTBS4	SWL15	2015-07-16	64.961	-169.888	0.32	0.295172	4.62341	1.98413	87.3
UTBS2	SWL15	2015-07-16	64.6823	-169.106	0.2	0.697946	8.30556	0.0139589	95.2
UTBS4	SWL15	2015-07-16	64.961	-169.888	0.2	0.755111	13.9551	5.38879	88.6
SEC6	SWL15	2015-07-17	68.1848	-167.308	0.45	11.0394	71.5265	76.0342	73.6
UTN3	SWL15	2015-07-17	67.3277	-168.942	0.66	0.535885	11.2613	3.60042	90.2
UTN4	SWL15	2015-07-17	67.4998	-168.942	0.96	2.54886	63.5804	23.4278	89.6
SEC7	SWL15	2015-07-17	68.2417	-167.122	0.61	1.27699	1.31119	8.12712	31.9
SEC5	SWL15	2015-07-17	68.1272	-167.495	0.4	0.732321	1.41182	4.65324	46.8
UTN2	SWL15	2015-07-17	67.0498	-168.728	0.57	0.572884	14.2114	4.82977	90.2
SEC8	SWL15	2015-07-17	68.302	-166.939	NA	NA	NA	NA	31.6
UTN6	SWL15	2015-07-18	67.7398	-168.439	0.96	3.14567	67.3839	24.3713	89.4
SEC2	SWL15	2015-07-18	67.7828	-168.602	1.09	3.49365	65.2326	22.9144	89.3
UTN7	SWL15	2015-07-18	68	-168.944	0.97	0.400204	6.46889	2.48709	88.2
SEC3	SWL15	2015-07-18	67.8978	-168.234	0.83	6.71037	100.787	38.2096	88.1
SEC4	SWL15	2015-07-18	68.0132	-167.866	0.32	0.990838	1.17389	3.58717	44
DBO4.6	SWL15	2015-07-19	71.6167	-163.79	0.65	5.63	1.42	23.13	13.4
DBO4.4	SWL15	2015-07-19	71.3615	-163.031	1.47	3.55101	2.07423	18.0219	23.8
DBO4.5	SWL15	2015-07-19	71.4902	-163.411	0.76	2.99546	0.695868	11.2015	13.1
BARC8	SWL15	2015-07-20	71.5373	-157.748	1.22	3.09266	4.97305	14.1848	47.9
BARC9	SWL15	2015-07-20	71.5782	-157.832	0.99	3.00436	3.86673	12.587	43.9
DBO4.2	SWL15	2015-07-20	71.104	-162.274	0.79	2.29702	2.39194	11.0333	36.6
BARC10	SWL15	2015-07-20	71.6173	-157.912	1.09	3.52753	1.0434	14.984	15.1
DBO4.1	SWL15	2015-07-20	70.9737	-161.895	0.27	2.16895	1.02335	11.9489	19.3
BARC7	SWL15	2015-07-20	71.5002	-157.672	1.49	2.61959	4.10796	12.7211	46.4
BARC6	SWL15	2015-07-21	71.4555	-157.579	1.47	2.15424	4.23333	11.0752	51
BARC2	SWL15	2015-07-21	71.2882	-157.245	0.58	7.81664	144.537	51.1634	89.2
BARC1	SWL15	2015-07-21	71.2472	-157.161	1.3	0.621075	0.731488	5.52067	29.4
BARC3	SWL15	2015-07-21	71.3303	-157.329	0.29	2.29522	1.33736	15.2131	20.5
BARC5	SWL15	2015-07-21	71.4102	-157.491	0.63	2.76053	0.942388	14.5234	15.1
BARC4	SWL15	2015-07-21	71.3723	-157.413	0.41	2.4029	3.78094	16.6738	40.3
SLIP5	SWL16	2016-07-13	62.5603	-173.549	1.16	0.267412	3.3843	1.69267	85.3
SLIP2	SWL16	2016-07-13	62.052	-175.213	1.07	0.380032	6.33481	1.95999	89.8
SLIP3	SWL16	2016-07-13	62.3883	-174.573	0.83	0.259713	4.41683	1.64648	88.6
SLIP4	SWL16	2016-07-13	63.0298	-173.459	1.32	0.0981114	1.64944	0.825302	86.1
UTBS5	SWL16	2016-07-14	64.6705	-169.918	0.28	0.573104	9.08174	3.4292	88.3
UTBS2	SWL16	2016-07-14	64.6803	-169.099	0.17	0.467242	8.16619	3.1471	88.4
UTBS2A	SWL16	2016-07-14	64.6708	-168.235	0.17	0.441283	9.39078	2.88684	90.5
DBO2.7	SWL16	2016-07-14	64.9997	-168.22	0.33	0.367634	8.69921	3.46251	88.9
UTBS1	SWL16	2016-07-14	64.9908	-169.138	0.23	11.0301	14.9858	48.7545	44.3
UTBS4	SWL16	2016-07-15	64.9617	-169.886	0.29	0.676625	12.2093	4.02968	89.6
UTN1	SWL16	2016-07-15	66.7102	-168.399	0.43	0.592071	10.1755	5.62548	85.2
UTN2	SWL16	2016-07-15	67.05	-168.728	0.64	0.440702	10.4222	3.2429	90.6
UTN4	SWL16	2016-07-16	67.5	-168.909	0.8	0.367895	6.23333	2.2444	88.9
UTN3	SWL16	2016-07-16	67.3308	-168.953	0.69	0.100312	1.85397	0.547343	90.4
SEC7	SWL16	2016-07-16	68.2448	-167.117	0.56	1.76507	8.28424	10.8112	68.8
SEC6	SWL16	2016-07-16	68.1858	-167.309	0.54	1.19948	8.03302	6.16676	78
SEC8	SWL16	2016-07-16	68.2988	-166.94	0.38	2.61657	5.5595	13.8682	52.5
SEC5	SWL16	2016-07-16	68.1298	-167.493	0.53	1.27944	10.6675	6.97063	81
UTN6	SWL16	2016-07-17	67.7382	-168.433	0.99	0.357042	6.36104	2.25528	89.1
SEC3	SWL16	2016-07-17	67.8992	-168.232	0.81	0.356838	6.95161	2.80879	88.4
SEC4	SWL16	2016-07-17	68.0133	-167.864	0.31	1.25768	14.2437	7.05345	85
SEC2	SWL16	2016-07-17	67.7832	-168.601	1	0.485613	7.92996	3.30137	87.7
UTN7	SWL16	2016-07-17	68.0005	-168.93	0.79	0.429506	6.11444	2.2322	88.2
SEC1/UTN5	SWL16	2016-07-17	67.6705	-168.961	0.94	0.49497	7.38591	2.88846	87.9
DBO4.2	SWL16	2016-07-18	71.1012	-162.265	0.63	2.3449	7.68442	11.8044	63.8
DBO4.1	SWL16	2016-07-18	70.9732	-161.896	0.35	2.28893	8.52191	11.5462	66.7
DBO4.3	SWL16	2016-07-19	71.2345	-162.643	0.95	3.87218	7.28869	15.4975	54
DBO4.6	SWL16	2016-07-20	71.6175	-163.777	0.65	3.82479	6.60495	16.681	50.5
DBO3.6	HLY17-02	2017-08-29	67.8975	-168.234	0.47	1.23155	40.0778	7.42028	93.9
DBO3.7	HLY17-02	2017-08-29	67.7833	-168.596	0.54	0.956611	31.2719	6.23031	93.6
DBO3.5	HLY17-02	2017-08-29	68.013	-167.875	0.26	0.966688	24.9826	6.56346	91.8
DBO3.7	HLY17-02	2017-08-29	67.7833	-168.596	0.54	1.09915	33.6096	7.49968	93
DBO3.4-HAPS	HLY17-02	2017-08-30	68.1328	-167.487	0.41	0.902527	18.4754	7.92195	88
DBO3.4	HLY17-02	2017-08-30	68.1328	-167.487	0.41	1.04834	5.82145	6.88132	71.2
DBO4.1	HLY17-02	2017-08-31	70.9745	-161.887	0.44	2.96996	11.2068	13.7453	68.2
DBO4.6	HLY17-02	2017-08-31	71.6198	-163.762	0.42	8.6759	12.795	33.8744	48.3
DBO5.10	HLY17-02	2017-09-01	71.6225	-157.905	1.21468	0.48231	0.581224	3.47508	33.4
DBO5.9	HLY17-02	2017-09-01	71.5787	-157.811	1.24534	4.03065	4.59308	17.1221	40.7
DBO5.10	HLY17-02	2017-09-01	71.6225	-157.905	1.21468	4.25072	3.88347	16.0879	37.1
SW8	HLY17-02	2017-09-02	71.9	-162.684	1.05	4.43888	5.1335	16.4414	43.1
SW6-HAPS	HLY17-02	2017-09-02	71.6978	-163.257	0.97	6.15582	8.27509	23.8099	46.2
W2	HLY17-02	2017-09-03	72.1222	-163.2	0.77	4.46474	8.62611	16.327	56.1
W12	HLY17-02	2017-09-03	72.8782	-166.848	1.79	4.01699	5.44572	14.044	47.9
W4	HLY17-02	2017-09-03	72.2103	-164.167	0.7	3.43734	6.01384	11.1584	55.3
NNE4	HLY17-02	2017-09-04	72.5942	-161.354	1.43	2.86457	5.1159	10.2547	54.4
NNE3	HLY17-02	2017-09-04	72.469	-161.549	1.46	4.95272	9.90297	19.049	56.1
NW1	HLY17-02	2017-09-04	73.0393	-163.423	NA	NA	NA	NA	35.1
NW4	HLY17-02	2017-09-04	72.854	-163.178	1.51	4.17869	4.54974	14.761	42.3
NNE8	HLY17-02	2017-09-05	72.9547	-160.749	1.48	3.575	4.32239	12.5355	45
E6	HLY17-02	2017-09-08	71.8235	-159.699	1.13	3.86869	3.7035	12.836	40.1
S4	HLY17-02	2017-09-10	71.2212	-161.297	1.05	2.07828	3.88312	8.76801	53
S2 (CEO)	HLY17-02	2017-09-10	71.4792	-161.516	1.41	3.95993	5.69378	17.2186	46
S2-HAPS	HLY17-02	2017-09-10	71.4792	-161.516	1.41	2.23177	2.67108	8.95528	42.7
HAB2	HLY17-02	2017-09-10	70.5657	-163.744	NA	NA	NA	NA	69.7
DBO1.8	HLY17-02	2017-09-12	63.0243	-173.462	0.83	1.32013	14.9069	7.4316	84.9
DBO1.4	HLY17-02	2017-09-13	62.3875	-174.574	0.52	0.665266	9.86923	4.65021	86.3
DBO1.6	HLY17-02	2017-09-13	62.5577	-173.551	0.3	0.74031	8.81462	4.05361	85.8
DBO1.2	HLY17-02	2017-09-13	62.0443	-175.21	1	0.443172	4.69298	1.67616	87.3
